# Supplementary material for: Profiling of microglia nodules in multiple sclerosis reveals propensity for lesion formation
Source: Nat Commun. 2024 Feb 23;15:1667. doi: 10.1038/s41467-024-46068-3 (PMC10891081; doi:10.1038/s41467-024-46068-3)
Supplement: Supplementary file 4 — Source data [file 41467_2024_46068_MOESM4_ESM.xlsx]

## Sheet: Fig1
Figure 1b, amount of nodules
MS	Stroke
2.661	7.064
3.217	7.528
43.464	6.677
7.891	1.922
24.087	2.786
41.023	2.537
18.011	5.703
16.728	4.333
Figure 1c, size of nodules
MS	Stroke
1495.97	2338.7
1330.41	1272.23
1803.04	1973.78
1250.08	1114.27
2187.16	1534.98
1344.97	1019.23
1585.33	1049.54
1201.88	1193.83

## Sheet: Fig2
Figure 2b, cell type deconvolution
		MS NAWM							MS nodules								Stroke NAWM							Stroke nodules
Astrocytes		0.048425	0.112212	0.057793	0.038933	0.08505	0.05866		0.100758	0.133308	0.057415	0.086198	0.114061	0.083005	0.08187		0.102014	0.095157	0.08079	0.120138	0.029965	0.034243		0.073254	0.094763	0.066047	0.136275	0.068178	0.076651
Endothelial		0.029386	0.039514	0.036357	0.011861	0.021393	0.024538		0.059314	0.079001	0.068394	0.080587	0.074278	0.135514	0.075811		0.045437	0.056959	0.022088	0.029331	0.020387	0.029059		0.097706	0.074332	0.029438	0.072107	0.045857	0.036868
Microglia		0.012982	0.009294	0.010148	0.004012	0.003616	0.010663		0.03141	0.113919	0.02242	0.111759	0.089619	0.333739	0.100729		0.007316	0.026454	0.005137	0.008323	0.00504	0.007552		0.035566	0.052626	0.025595	0.064174	0.076118	0.014303
Neurons		0.018857	0.039761	0.032909	0.128906	0.072367	0.029771		0.057086	0.05008	0.030142	0.143232	0.063567	0.045794	0.044095		0.080834	0.071403	0.030164	0.031374	0.023016	0.063013		0.068063	0.038419	0.029503	0.057545	0.030698	0.064407
Oligodendrocytes		0.89035	0.799219	0.862792	0.816288	0.817575	0.876367		0.751431	0.623692	0.821628	0.578224	0.658475	0.401949	0.697495		0.7644	0.750027	0.861821	0.810833	0.921593	0.866132		0.72541	0.739861	0.849417	0.669898	0.779149	0.80777

## Sheet: Fig3
Figure 3b, % of nodules in proximity to a CD20+ B cell
MS	Stroke
21	0
0	0
0	0
0	0
5	0
Figure 3d, % of nodules in proximity to a CD138+ plasmacell
MS	Stroke
22	0
0	0
4	0
0	0
12	0
Figure 3f, % of nodules in proximity to CD38+ plasmablast
MS	Stroke
0	0
60	0
53.75	0
16.6667	2.27273
60	0
37.7049	0
14.2857
Figure 3h, % of nodules in proximity to CD3+ T cell
MS	Stroke
38	20
21	0
18	0
15	0
23	5
Figure 3j, % of donors with IGG+ vessels or IGG+ plasmablasts
	IGG-	IGG+
MS	42.86	57.14
Stroke	100	0
Figure 3m, % of nodules in MS in proximity to CD4+ or CD8+ T cells
CD4	CD8
16	37
6	8
3	9
Figure 3o, % of CD3+ T cells near MS nodules that are PCNA- or PCNA+
PCNA-	PCNA+
40	60
8	92
79	21
45	55

## Sheet: Fig4
Figure 4c, % nodules associated with C1qB
MS	Stroke
40	44.4444
42.8571	50
40.4762	39.2857
33.3333	33.3333
25	0
35.7143	15.7895
38.8889
Figure 4f, % nodules associated with C3d
MS	Stroke
0	16.6667
0	0
20	8.57143
8.33333	0
30.6122	0
20	0
41.1765
Figure 4i, % nodules associated with C5b-9
MS	Stroke
50	17.6471
	21.4286
24	0
13.6364	10.2564
19.3548	16.6667
50	11.7647

## Sheet: Fig5
Figure 5c, % of HLA+ microglia in NAWM or nodules that are FABP5+
MS nodules	Stroke nodules	MS NAWM	Stroke WM	MS NAWM adjacent	Stroke WM adjacent
57.6923	33.3333	8.47197	11.0727	17.9641	19.2593
54.386	0	18.063	27.7742	8.62069	8.88889
50	0	13.2427	7.9388	5.71652	28.2051
70.3704	28.5714	11.3606	11.4675	17.7711	29.4366
44.4444	50	14.9728	6.41523	18.6496	5.97015
54.5455	20	10.1426	6.47276	8.85417	4.34783
		24.5825		15.1685
Figure 5f, % of HLA+ microglia in NAWM or nodules that are DAGLB+
MS nodules	Stroke nodules	MS NAWM	Stroke WM	MS NAWM adjacent	Stroke WM adjacent
80	0	20.9375	8.92905	7.69231	6.06061
78.5714	50	1.41471	4.88972	21.0526	6.89655
89.4737	0	11.4588	3.79699	16.3636	9.09091
60	25	7.37327	5.96206	22.6415	10.596
66.6667	0	1.4613	4.74624	5.7971	6.25
66.6667	40	17.5897	29.4071	8.55856	12.5
75			14.2314	2.04082
Figure 5i, % of HLA+ microglia in NAWM or nodules that are STARD13+
MS nodules	Stroke nodules	MS NAWM	Stroke WM	MS NAWM adjacent	Stroke WM adjacent
25	40	33.2261	10.5769	17.2414	0
85.7143	33.3333	15.4124	26.4286	30.303	6.45161
50	0	8.22297	11.3179	20	0
50	27.2727	13.1574	4.86525	14.2857	15.3488
28.5714	0	19.6043	8.19165	14.2857	3.7594
50	50	7.02128	1.91176	7.69231	6.66667
42.8571		43.4718		7.07395
Figure 5l, % of HLA+ microglia in NAWM of nodules that are IAH1+
MS nodules	Stroke nodules	MS NAWM	Stroke WM	MS NAWM adjacent	Stroke WM adjacent
66.6667	33.3333	4.49111	2.99559	13.5593	0
75	25	3.13359	1.97768	6.55738	13.1696
54.5455	0	9.62783	3.93395	6.43275	8.60215
50	0	1.02443	4.37376	18.232	0
0	0	2.04261	4.53552	0	11.25
0	0	2.07023		8.19071	0
60		5.52095		6.52174

## Sheet: Fig6
Figure 6c, % of nodules with lysosomal E06
MS	Stroke
75	50
61.5385	25
68.75	20
66.6667	21.4286
Figure 6e, % of nodules encapsulating demyelinated axons
MS	Control
33.3333	0
25	0
55.5556	0
50	0

## Sheet: Fig7
Figure 7c, % of nodules with tubular tubular, intermediate and fragmented mitochondrial networks
	Fragmented							Intermediate							Tubular
MS	0	0	25	8.3	0	0		40	25	37.5	58.3	33.3	66.7		60	75	37.5	33.3	66.6	33.3
Stroke	0	50	0	37.5	0	50		100	50	80	37.5	66.6667	50		0	0	20	25	33.3333	0
Figure 7e, frequency of mitochondria in axons encapsulated by nodules
MS	CON
0.049201	0.065775
0.064639	0.044859
0.026399	0.019126
0.040148	0.041778
Figure 7f, size of mitochondria in axons encapsulated by nodules
MS	CON
1.77	3.77
9.06	1.52
1.28	4.4
3.37	2.75
2.6	2.33
3.63	2.84
2.03	4.52
1.74	3.38
1.2	1.45
2.11	3.4
2.33	2.35
2.52	2.88
2.79	2.14
5.15	7.86
1.45	4.19
1.58	4.76
2.18	1.49
5.89	2.1
1.38	3.24
1.32	8.51
5.91	2.33
3.98	3.89
2.2	5.56
2.42	1.94
2.45	0.78
1.75	3.19
1.38	2.42
6.92	4.86
2.84	3.3
1.71	1.45
2.09	2.54
4.16	4.05
2.18	4.92
4.31	0.43
2.3	3.53
2.57	2.43
3.28	6.72
4.22	0.77
1.84	2.46
1.65	6.53
2	2.92
1.29	3.61
5.47	6.3
9.74	3.7
1.2	4.26
1.67	6.83
1.78	8.84
6.23	3.61
1.99	2.5
4.6	2.83
2.25	2.08
7.11	3.64
4.72	2.33
1.76	5.29
4.25	2.79
2.92	4.78
1.9	9.07
2.16	2.83
1.87	2.62
1.48	3.07
3.58	2.68
1.75	5.69
2.43	3.13
3.91	1.43
3.35	2.14
4.27	5.87
5.02	2.49
1.84	1.28
2.97	5.51
5.24	2.26
2.02	4.28
1.76	3.37
2.56	2.56
1.98	0.71
2.16	12.89
1.58	2.39
5.77	1.55
2	1.88
2.61	3.04
1.83	1.5
1.19	1.92
5.46	3.28
1.41	4.93
1.33	1.77
3.83	2.53
2.61	3.16
6.14	1.23
1.45	2.64
4.07	4.05
2.13	1.25
1.66	3.83
1.46	2.52
8.2	4.11
4.06	7.35
1.29	1.52
6.95	1.7
1.67	2.67
2.26	2.3
1.8	2.31
2.29	2.74
1.74	2.96
3.87	3.17
4.96	1.78
5.7	2.17
2.18	2.65
2.75	1.59
3.39	1.78
2.7	3.51
1.51	3.21
2.09	5.05
1.59	2.82
2.34	5.72
4.66	2.93
1.44	1.43
2.47	2.88
4.49	5.51
4.43	2.3
2.11	4.11
1.4	7.76
1.67	5.33
2.34	3.92
1.99	4.62
1.29	2.21
6.42	5.76
1.8	2.36
3.93	2.3
1.33	1.59
3.09	1.43
1.91	2.25
3.96	2.27
1.7	1.25
7.46	3.99
4.61	4.24
1.57	3.28
2.77	4.97
5.44	2.82
4.77	1.88
2.58	3.12
2.58	6.23
1.53	2.35
3.18	1.44
3.17	1.52
2.46	2.07
5.44	2.47
1.58	1.83
1.22	1.65
7.66	3.83
4.65	3
5.46	2.06
1.58	3.35
2.4	2.16
1.05	1.71
3.38	2.03
6.94	9.55
2.28	3.71
2.07	2.53
5.44	3.12
2.42	4.83
2.32	3.36
2.41	3.22
4.45	1.44
4.24	3.1
3.56	1.12
4.61	2.37
0.96	2.06
4.99	1.44
2.73	1.78
1.72	3.12
2.02	5.61
3.26	4.12
1.1	3.29
3.75	1.31
3.41	1.32
2.79	2.01
2.17	3.18
0.9	2.08
3.31	3.73
1.14	1.97
2.59	1.01
2.27	3.28
3.09	2.04
2.52	2.53
2.05	8.14
1.83	3.86
6.91	6.63
3.16	2.72
3.09	1.75
4.45	1.97
5.26	5.2
2.31	3.31
1.86	3.48
4.11	1.5
2.3	3.67
2.9	1.58
2.18	3.72
1.38	1.23
1.46	4.68
5.32	5.18
1.48	1.66
2.46	3.31
3.41	1.5
2.41	6.12
1.57	1.56
2.56	2.01
3.09	2.7
1.72	1.56
1.72	4.43
1.18	2.64
2.9	0.93
6.27	4.22
2.37	1.6
8.62	6.23
4.51	5.04
3.14	2.61
1.71	0.71
1.78	4.61
6.1	1.55
2.91	1.68
4.38	2.77
2.6	4.1
1.71	3.87
4.48	4.17
2.68	2.09
3.4	2.24
3.59	2.01
1.49	1.88
4.9	2.11
2.57	8.89
2.56	3.31
5.1	2.19
3.57	2.55
0.99	1.91
1.58	1.57
3.37	5.21
6.51	2.89
3.1	1.42
7.75	6.92
5.15	1.57
1.59	2.97
7.27	1.47
3.61	3
2.76	3.06
2.7	1.72
2.05	3.13
2.77	2.81
2.53	4.19
4.91	7.22
4.22	2.33
7.25	3.14
5.09	2.4
6.17	4.07
3.93	3.51
3.05	2.56
2.99	1.87
3.57	2.57
3.19	1.34
4.08	2.2
2.59	7.5
1.59	5.31
9.48	4.17
5.21	6.05
7.33	2.6
4.04	2.57
2.15	2.08
2.82	2.54
1.64	4.24
4.49	1.98
2.75	1.21
2.21	5.8
8.66	4.16
6.29	4.76
9.46	1.45
1.79	1.93
7.7	1.58
2.44	3.27
4.87	1.82
6.82	1.32
6.56	4.06
2.08	2.83
5.25	3.37
3.54	4.38
5.68	3.11
2.32	5.57
7.57	5.22
2.89	2.87
2.25	3.88
6.89	1.62
3.31	3.12
2.75	5.24
3.87	4.56
5.79	3.6
3.16	1.71
5.51	2.22
2.62	6.23
3.56	2
2.74	4.77
2.46	1.93
3.34	1.88
4.17	6.71
3.63	2.97
2.35	1.92
6.42	2.45
7.42	1.75
8.77	6.69
2.93	3.65
5.9	3.66
3.54	0.64
14.12	3.24
3.56	1.73
4.58	4.81
5.45	0.82
4.75	2.82
4.47	3.24
10.18	1.96
5.1	1.93
3.87	1.33
2.59	2.01
4.08	2.06
5	3.01
3.69	7.02
6.29	3.29
8.11	4.34
7.95	1.76
13.19	1.3
11.89	1.63
2.28	2.28
4.28	2.05
3.09	2.32
16.26	2.37
1.59	3.72
2.35	4.26
10.9	3.26
5.34	4.04
13.23	1.48
1.31	1.42
2.38	4.02
1.86	3.68
8.19	2.5
6.8	2.57
3.28	3.79
10.98	2.3
5.51	3.12
6.85	1.27
6.5	2.43
5.33	2.06
3.25	2.9
2.75	6.54
6.5	1.83
2.37	1.73
0.98	2.36
4.16	4.45
6.65	1.4
3.48	2.01
3.57	5.21
8.07	2.4
19.97	2.95
5.36	2.31
1.3	6.02
10.94	1.67
0.87	2.39
13.63	3.65
2.1	4.66
1.41	1.2
5.31	2.7
2.38	2.61
6.98	2.84
2.75	5.52
4.12	1.82
3.37	2.04
6.5	2.09
9.93	2.15
1.52	7.11
7.53	1.67
5.36	1.54
4.61	3.28
4.9	2.78
2.72	1.62
2.46	1.97
5.04	3
10.79	3.55
6.54	1.37
2.59	2.98
2.77	6.31
1.42	2.4
8.12	3.41
11.93	3.31
4.92	3.74
16.49	1.35
1.36	0.44
1.65	5.06
4.92	1.36
8.35	2.46
7.16	2.3
7.45	0.94
4.57	3.18
11.06	4.25
2.23	6.92
4.63	1.68
4.93	5.7
3.77	5.57
3.99	3.49
1.87	2.03
6.45	4.9
3.05	2.12
4.06	3.59
6.83	2.32
5.78	1.21
4.03	3.37
2.61	6.88
2.73	2.47
2.86	2.34
1.87	3.69
5.95	2.67
2.08	1.58
1.7	4.82
6.46	3.29
2.47	3.73
1.39	2.24
6.06	1.69
4.03	2.72
7.31	3.97
1.25	5.13
5.09	3.31
2.32	1.26
6.43	1.26
3.86	2.12
1.03	5.16
8.44	3.22
2.49	7.01
2.07	4
5.93	2.81
1.36	1.47
9.02	2.46
5.24	4.68
4.87	3.14
7.68	4.84
13.83	1.5
5.84	7.2
5.56	2.61
3.47	5.12
8.43	2.09
3.17	3.26
4.16	2.73
4.87	7.79
2.1	1.41
7.56	6.79
1.33	5.15
3.39	7.74
1.34	2.39
3.22	7.42
7.35	3.7
5.71	2.64
10.04	4.88
4.3	5.33
3.6	2.71
4.8	3.21
2.27	6.16
4.83	3.06
2.86	3.08
7.14	1.59
8.2	4.33
7.75	7.43
4.44	1.83
4.79	3.18
4.21	5.29
5	2.03
3.95	1.18
1.98	7.41
12.82	2.04
3.85	3.03
5.06	6.14
4.22	3.77
2.03	1.86
1.54	3.82
7.26	7.34
1.26	2.22
2.11	1.81
4.87	2.46
11.71	3.42
9.98	1.52
10.82	2.74
8.73	1.97
6.23	3.4
4.55	4.14
2.37	5.98
3.44	4.54
2.97	2.35
2.19	2.24
10.66	8.6
2.69	3.93
2.29	1.41
6.7	5.43
3.81	2.1
4.24	2.78
3.07	3.8
2.97	6.74
1.26	5.07
6.12	2.69
2.16	4.63
1.71	3.06
3.78	5.91
4.89	1.9
1.25	2.43
3.91	1.23
2.25	4.35
3.35	4.41
5.25	2.43
8.77	2.37
5.15	2.66
3.58	1.57
5.66	5
3.99	2.84
3.96	1.1
5.7	5.9
10.77	7.55
12.47	2.55
2.72	5.36
10.2	4
3.47	2.41
3.14	4.37
4.28	1.52
11.62	1.67
3.61	4.39
2.96	3.89
2.31	2.77
3.96	2.9
6.96	2.49
2.76	3.9
3.61	1.54
3.95	5.79
10.5	1.82
3.34	11.62
14	2.67
19.72	5.76
14.12	1.76
1.99	12.18
2.87	1.13
5	3.37
9.42	2.65
6.06	1.42
10.34	4.64
1.71	2.96
2.34	3.01
2.83	2.62
6.39	2.25
3.33	1.75
2.77	3.99
1.95	3.52
8.44	1.79
13.75	2.39
6	2.96
6.17	2.79
13.11	3.16
3.99	1.75
13.4	3.59
7.81	4.4
3.54	3.25
7.42	4.58
11.02	3.31
2.59	4.73
4.2	1.58
6.36	2.98
4.65	1.26
18.61	7.72
5.87	6.61
3.53	2.78
9.43	3.71
1.51	3.43
6.38	3.79
12.66	1.63
3.07	3.19
11.67	4.82
17.6	2.49
13.04	3.51
15.68	2.76
17.39	1.28
7.01	7.05
6.72	4.43
3.65	2.17
2.94	2.07
14.88	2.15
0.81	1.5
8.2	1.71
18.3	2.62
10.81	7.35
15.36	2.66
5.06	3.34
5.25	2.62
5.09	10.86
1.57	4.33
3.76	2
8.8	5.18
7.4	1.91
6.84	1.81
6.46	2.75
9.25	2.01
6	3.27
11.43	5.95
8.14	3.32
1.74	5.79
4.04	3.3
1.87	3.7
12.57	1.14
2.02	3.06
10.58	8.35
12.89	1.66
3.23	5.23
8.38	2.78
10.66	5.63
11.15	0.59
4.74	4.28
9.1	4.86
8.94	4.93
8.11	10.27
10.43	2.47
6.19	3.26
3.68	5.44
3.07	5.47
6.05	1.18
13.34	2.89
5.99	1.77
8.61	1.37
4.93	1.93
3.22	3.33
13.34	1.99
2.79	3.61
8.46	3.99
7.32	2.34
3.61	4.71
8.44	3.22
3.17	2.13
11.39	2.38
7.15	1.91
6.7	2.68
5.9	2.6
7.56	2.23
8.39	1.96
4.08	1.97
2.85	3.18
5.57	2
1.78	3.71
8.78	4.49
3.19	4.63
2.06	2.37
12.52	2
1.62	2.49
2.1	5.78
2.12	3.58
3.27	3.51
11.56	1.8
8.77	3.93
2.43	2.33
3.63	2.12
2.78	4.1
6.47	2.27
3.22	8.1
3.95	4.21
3.88	0.73
2.57	1.9
6.1	1.86
6.4	1.23
2.13	3.09
8.55	1.66
4.97	1.17
5.88	1.47
18.54	4.52
9.18	4.92
2.08	0.55
7.44	3.54
8.59	4.11
7.95	2.45
7.26	2.74
3.38	0.9
5.09	5.22
1.96	5.51
3.09	3.16
2.4	0.96
2.6	2.12
4.08	4.4
4.31	5.95
1.43	5.34
3.13	4.85
4.77	3.78
8.79	2.7
8.79	0.93
9.49	1.76
19.87	3.53
8.38	2.06
9.11	2.12
5.65	6.85
3.01	2.41
4.59	3.96
3.27	0.87
3.82	1.61
4.46	3.43
3.8	3.27
3.83	2.97
3.08	3.81
2.93	3.8
4.45	1.78
3.36	5.95
4.64	3.13
2.83	6.99
11.41	2.84
6.16	2.14
3.02	3.44
5.87	1.47
3.44	5.22
5.19	1.24
5.41	2.33
6.1	2.12
4.82	5.44
2.84	6.81
13.78	7.32
2.94	0.9
2.85	4.17
6.21	1.88
3.23	4.59
3.7	1.97
13.58	2.2
8.73	3.97
3.85	1.69
3.56	1.88
6.63	2.77
5.5	1.76
2.44	5.33
4.09	3.31
5.13	3.14
6.86	5.48
4.25	4.82
2.05	4.34
2.48	1.55
0.87	4.77
5.85	2.21
5.99	3.23
3.04	2.87
4.85	7.36
1.78	3.77
1.82	2.58
1.4	5.27
3.71	0.99
4.55	5.54
5.49	5
1.09	5.46
2.76	5.14
0.48	1.19
4.22	5.46
1.47	0.48
2.78	0.89
3.29	2.18
1.92	2.66
4.67	2.99
4.47	5.99
4.16	4.26
1.51	1.74
0.68	3.09
2.65	3.83
2.03	3.27
4.12	7.56
3.41	8.71
1.74	4.55
5.79	3.3
2.26	2.76
2.36	2.22
2.01	2.02
1.7	3.46
3.65	4.59
5.66	5.13
1.8	1.59
2.1	1.97
4.04	3.66
6.39	3.29
1.13	4.64
4.79	3.69
10.9	1.84
3.33	1.96
1.79	2.44
4.76	1.92
5.15	1.08
2.61	3.11
1.87	3.43
2.97	1.5
3.65	2.9
2.68	4.06
2.14	2.44
2.42	1.81
1.14	2.92
2.05	1.51
7.03	3.78
1.19	2.33
5.59	2.23
3.16	6.02
3.45	4.36
1.95	4.31
1.69	2.67
7.26	7.61
6.37	5.31
2.6	7.63
2.09	6.13
1.99	4.7
2.71	1.8
3.98	3.05
2.91	4.27
7.13	1.22
3.86	4.27
3.02	4.01
5.37	4.45
4.49	0.77
2.74	3.11
8.07	2.55
4.77	1.72
2.01	2.74
6.32	2.73
3.13	1.72
2.3	6.15
4.03	3.92
7.11	1.67
2.95	7.1
1.91	1.18
7.13	3.98
3.29	1.28
3.45	5.53
2.88	4.69
3.31	4.82
1.92	2.75
3.38	7.49
1.85	2.77
3.52	2.06
2.09	1.75
5.38	3.32
6.17	2.36
3.43	4.97
3.35	3.1
2.58	3.86
2.14	3.03
8.52	1.18
1.67	4.25
4.01	4.12
3.62	2.02
2	2.05
2.09	1.22
3.18	3.58
4.45	2.88
8.13	4.11
4.19	1.87
2.16	3.5
4.08	2.59
6.15	1.46
3.86	2.9
4.59	2.92
3.1	2.71
3.02	5.99
3.57	3.24
6.24	3.25
1.17	1.6
5.36	1.28
1.77	2.4
1.97	3.42
7.81	5.95
4.24	3.59
1.9	3.41
2.61	1.14
7.06	1.72
1.61	7.06
2.8	2.34
1.61	5.74
5.5	5.11
2.67	2.03
2.9	3.81
3.24	1.86
5.46	2.03
3.69	10.75
0.77	2.55
1.74	5.26
2.7	5.57
1.69	5.72
6.59	2.47
3.9	3.87
3.53	6.25
5.96	4.13
3.9	8.67
2.25	2.07
4.26	2.08
4.74	2.07
2.29	1.77
3.1	4.31
2.94	2.42
2.59	4.01
4.47	2.24
2.47	2.57
1.38	4.85
1.56	3.76
5.98	2.24
1.75	12.05
1.09	2.44
2.18	1.95
3.31	3.57
4.37	4.91
9.27	2.4
1.52	4.75
5.4	2.35
3.63	2.78
7.26	2.57
2.76	5.23
3.75	2.42
3.08	3.61
3.72	1.97
4.4	4.98
1.67	5.23
5.61	0.95
0.71	2.97
3.88	1.15
2.06	9.33
5.22	3.31
4.06	7.9
2.73	2.57
2.16	2.65
2.09	5.46
4.65	1.19
1.51	4.37
2.23	3.06
5.7	3.06
2.53	1.74
7.4	3.89
6.69	10.43
4.75	4.81
4.16	3.96
2.63	2.75
3.78	7.04
3.3	8.77
3.19	3.24
5.2	3.62
2.63	3.64
5.17	2.02
5.17	3.59
2.77	4.61
1.42	1.5
6.96	3.34
3.38	2.98
5.09	7.08
3.14	3.14
1.45	5.74
4.09	2.92
0.55	3.63
7.14	2.96
3.73	2.93
1.91	6.07
4.51	1.48
1.25	4.9
3.85	2.32
1.84	7.16
2.46	3.46
3.25	1.49
1.95	2.15
1.67	2.42
1.91	6.84
2.64	1.59
2.95	4.89
5.56	1.82
3.7	2.69
9.29	7.25
3.16	2.64
6.29	1.68
6.25	10.48
1.78	4.64
4.65	2.09
2.36	5.87
1.54	1.31
6.91	6.35
8.04	1.9
3.12	3.36
2.7	2.77
8.02	3.13
7	1.1
2.62	5.09
1.14	2.09
2.65	2.81
5.38	1.19
1.11	3.94
1.24	2.21
7.87	2.74
3.21	2.69
9.22	4.34
3.65	5.73
11.12	4.2
3.31	1.58
1.76	2.73
3.55	7.45
1.87	4.57
2.33	4.13
4.56	1.64
4.38	4.23
8.33	4.06
1	5.73
4.4	3.36
1.36	7.71
3.71	3.78
2.22	6.41
2.39	3.31
4.11	1.51
10.6	5.53
3.35	7.49
1.51	4.62
3.1	5.37
2.09	2.61
3.5	1.93
2.64	2.79
4.26	4.37
3.28	1.9
1.51	1.47
3.07	2.2
3.06	4.53
3.54	4.75
2.15	3.74
2.64	4.22
6.82	1.99
1.55	5.67
6.75	2.77
4.11	1.47
2.96	3.38
7.14	2.36
1.52	4.35
4.94	1.63
1.68	2.71
1.98	4.76
2.84	0.89
6.53	3.43
1.69	5.85
1.56	3.04
1.28	1.34
4.5	3.84
3.96	3.08
1.61	2.08
3.99	1.13
1.05	4.13
4.32	4.9
2.54	1.88
5.6	2.45
1.81	1.59
2.96	5.55
2.9	1.75
1.03	2.62
2.96	2.86
3.99	1.75
2.74	4.1
1.85	2.45
1.91	2.6
1.67	5.44
6.82	2.42
2.62	4.78
1.56	2.5
0.55	1.69
4.15	5.82
1.96	5
1.11	4.74
1.57	3.86
2.48	2.09
5.02	3.91
3.52	3.11
6.43	2.34
2.72	1.4
1.9	2.48
1.6	2.49
6.6	1.18
2.79	4.27
2.41	2.23
2.12	3.91
2.82	1.93
2.77	4.96
4.15	4.11
3.21	6.33
3.17	1.21
1.95	5.75
1.77	5.78
4.8	3.77
1.21	3.8
2.88	3.68
1.86	2.11
1.71	1.51
3.79	6.14
3.95	7.04
3.81	4.36
2.67	2.2
4.64	3.29
5.35	3.58
4.57	1.05
1.44	3.61
5.01	12.59
1.45	5.17
2.71	6.97
2.97	2.28
1.7	3.44
6.56	2.56
2.43	2.35
3.63	4.88
2.48	3.21
4.3	10.31
2	1.9
4.08	1.52
2.56	1.89
3.11	4.08
5.47	4.67
4.95	3.56
5.63	3.01
4.22	7.56
6.21	5.54
1.24	3.84
3.63	2.27
7.73	6.95
4.45	1.88
4.01	8
8.06	2.95
6.29	7.9
3.67	5.95
1.72	4.06
1.18	1.27
1.78	8.64
0.9	8.66
10.11	3.72
6.39	4.39
1.15	7.43
2.62	2.51
4.54	5.76
2.36	7.77
5.9	0.73
1.08	1.94
0.97	1.9
4.74	2.45
1.32	1.24
7.3	4.76
5.31	3.3
2.68	2.81
2.37	3.88
6.33	3.57
2.5	3.94
2.42	4.02
2.56	1.41
2.95	4.71
1.6	7.76
1.23	6.58
1.84	6.93
1.44	2.61
3.65	10.94
2.57	4.91
6.61	1.48
4.78	6.79
2.55	5.26
2.49	5.3
1.85	2.34
1.8	2.41
4	3.09
4.49	2.7
1.9	7.2
3.91	6.94
1.95	0.87
6.12	10.09
2.68	6.23
2.67	3.03
3.64	5.85
6.48	5.71
5.25	4.81
4.21	2.4
5.17	6.01
3.59	3.15
2.91	4.17
1.85	5.5
5.05	8.59
3.89	3.33
1.75	3.4
3.18	2.37
5.43	2.81
1.5	2.92
1.86	1.42
3.22	0.69
4.38	3.4
2.23	1.76
4.35	3.51
2.3	14.16
1.94	2.15
2.21	2.4
7.29	4.35
6.39	3.79
1.73	4.04
1.9	6.43
7.31	3.81
2.66	3.6
1.08	2.68
1.89	4.27
1.78	5.66
1.45	6.59
12.14	2.27
2.27	3.81
1.25	2.57
3.55	3.74
0.81	2.96
1.86	3.17
5.53	2.53
2.32	4.29
3.09	1.91
5.17	3.96
6.35	6.15
2.92	5.09
2.42	2.88
4.16	7.5
1.67	12.08
6.4	4.15
4.54	2.95
1.38	5.8
2.88	8.7
2.52	3.57
5.84	6.52
4.98	4.38
4.99	4.5
0.65	1.81
5.56	2.57
3.14	10.61
1.83	0.99
4.74	3.21
4.45	3.18
8.23	4.11
2.11	7.49
4.68	2.85
1.4	8.74
3.95	2.38
2.36	1.47
6.16	6.17
2.75	4.82
1.71	6.43
1.22	5.72
5.2	3.76
10.57	2.95
2.34	2.55
2.94	2.44
6.51	1.5
1.45	5.7
3.98	3.07
2.03	5.93
4.04	11.07
2.68	1.16
6	3.45
4.33	1.34
3.6	7.17
9.19	5.5
2.98	5.71
2.08	4.46
8.17	3.99
5.73	3.54
0.93	6.75
2	1.99
5.36	4.86
3.32	4.15
4.81	5.52
2.17	2.06
3.37	4.22
7	4.55
2.88	1.78
1.78	1.86
9.58	2.39
3.76	3.26
5.6	0.7
3.77	2.15
3.91	2.03
5.84	1.85
2.36	2.86
1.69	4.22
3.57	3.83
2.99	5.74
6.95	2.55
6.12	4.07
4.08	6.58
3.09	4.42
6.54	6.29
4.09	1.68
4.96	3.32
2.8	5.78
6.25	2.92
4.33	3.62
3.94	1.24
0.95	1.23
3.57	2.24
1.23	1.3
4.04	3.6
2.23	2.37
5.54	3.01
5.32	4.51
1.95	3.79
5.98	1.41
2.27	1.74
9.41	2.05
4.21	10.28
1.53	2.8
2.82	3.5
3.6	4.41
2.06	4.8
5.33	1.9
2.8	1.19
11.74	3.44
2.49	4.45
1.53	4.47
3.41	3.51
1.77	1.91
1.58	2.61
2.31	4.11
3.53	1.4
2.86	6.64
2.47	2.01
4.62	1.26
4.2	1.92
3.56	2.04
2.61	1.3
1.86	2.26
2.78	3.17
1.54	2.14
4.84	3.84
2.25	2.64
2.39	1.84
1.8	1.32
1.37	2.12
4.23	6.15
2.14	4.77
1.27	1.37
2.07	7.67
1.44	6.28
3.37	2.98
3.42	1.78
1.7	7.26
1.58	4.62
1.6	2.25
1.53	4.37
1.39	1.37
4.39	4.27
1.77	1.7
2.78	1.03
5.26	1.74
3.98	5.79
2.43	4.17
3.18	3.14
4.48	2.91
2.4	3.41
5.98	4.76
3.48	3.31
2.79	2.28
1.75	2.14
3.34	1.71
2.93	4.78
1.8	2.83
2.4	7.65
1.14	4.83
1.64	1.46
2.32	2.44
3.66	2.8
14.87	3.86
1.78	3.18
1.85	3.4
7.1	3.03
2.11	0.72
2.88	2.33
2.54	2.17
1.92	0.86
3.53	2.12
2.03	1.69
2.44	3.9
4.11	5.1
1.42	3.54
1.76	2.42
3.51	11.22
4.73	2.67
2.49	2.48
2.89	1.58
1.75	2.18
2.18	4.25
1.84	7.13
2.2	1.42
2	2.46
2.68	2.95
1.82	4.11
4.54	1.65
2.05	1.16
1.21	8.09
5.66	5.6
3.69	7.5
0.81	0.91
2	3.72
7.43	1.6
2.33	3.87
3.71	3.06
2.93	3.34
4.78	3.44
1.59	6.92
1.3	2.78
4.71	1.44
4.5	1.58
5.47	9.68
5.43	2.8
2.03	5.55
0.81	2.66
2.6	6.48
1.35	4.74
4.66	5.13
1.92	6.12
1.82	2.59
3.17	3.82
4.69	2.19
3.91	2.51
4.77	3.9
0.64	3.82
1.98	3.25
1.29	1.34
2.52	6.71
3.72	5.32
2.55	8.6
2.22	4.64
1.7	4.75
1.6	9.17
1.7	8.28
2.46	1.82
4.19	3.18
2.47	6.51
1.91	2.26
1.42	3.95
1.5	1.48
1.47	9.06
0.91	1.83
1.16	4.89
3.06	7.53
1.8	2.45
0.99	2.24
1.44	2.31
2.39	2.18
2.92	4.71
4.11	2.64
2.37	4.23
7.82	2.77
2.3	0.79
1.3	4.53
1.34	1.72
2.09	1.79
2.61	2.27
6.61	3.16
1.14	1.5
3.46	4.22
2.89	2.58
1.41	7.68
8.89	3.04
2.02	4.22
1.06	3.64
1.64	3.64
6.77	5.39
4.38	3.25
2.91	6.23
2.28	2.36
3.53	5.7
1.27	5.56
3.25	5.19
1.23	1.53
3.1	5.94
2.68	2.02
3.23	3.35
1.71	5.06
1.95	1.48
3.54	3.82
2.95	1.33
1.35	5.11
3.63	5.31
1.64	2.75
2.39	2.3
4.88	2.89
2.26	4.56
5.12	2.12
2.25	2.45
2.5	2.34
3.87	5.31
3.36	1.82
4.36	2.7
5.04	6.76
0.65	4.23
0.8	2.62
2.22	7
2.13	4.42
4.47	1.47
1.85	3.44
2.49	1.45
3.21	3.67
2.31	3.74
3.27	5.71
1.9	2.38
6.67	3.18
7.63	2.73
6.6	3.14
7.95	2.66
1.84	4.02
8.27	2.33
2.82	1.93
1.55	1.71
1.02	1.76
1.48	6.59
4.59	2.48
3.67	2.23
3.84	2.89
1.52	3.47
3.9	1.47
1.59	2.63
3.05	2.98
1.88	2.32
1.66	3.63
2.35	4.17
1.25	4.03
6.53	1.26
2.46	2.27
4.07	3.68
2.07	3.56
2.22	6.77
1.88	3.71
3.01	3.13
2.18	1.3
2.11	5.36
2.25	1.17
6.37	4.64
1.34	7.55
5.98	4.29
3.88	4.92
6.86	7.42
5.88	7.76
5.22	1.78
2.59	3.27
2.38	3.47
1.69	7.59
2.83	2.63
2.78	3.98
2.91	7.87
2.97	4.31
1.47	4.38
4.08	5.41
2.78	1.63
1.94	2.05
3.55	1.85
1.39	5.02
5.46	4.74
2.85	2.75
1.51	2.3
2.37	3.63
3.51	1.84
2.56	3.76
2.09	2.17
1.78	4.59
3.42	5.12
5.28	2.02
2.44	4.25
1.89	1.74
4.48	3.55
2.05	2.16
2.93	4.75
1.72	3.95
1.29	2.74
5.33	2.15
3.1	1.66
4.54	4.8
1.25	2.55
3.05	5.58
3.24	2.09
1.89	3.51
1.35	1.38
1.42	1.5
2.19	4.45
4.74	3.42
1.73	2.92
2.25	1.5
4.31	1.21
1.66	1.19
6.16	5.44
3.52	5.89
4.87	2.37
1.52	4.48
3.49	4.76
4.16	1.83
2.65	2.85
9.87	4.29
5.12	4.11
2.06	2.6
5.49	3.1
2.83	2.71
1.88	3.56
2.41	4.28
4.68	2.58
3.38	0.59
2.43	1.15
4.69	2.05
1.29	3.21
1.48	4.44
2.34	4.98
3.49	1.67
2.63	3.31
11.68	1.83
5.2	1.81
1.39	3.89
0.73	2.72
1.78	3.42
3.14	2.34
5.78	3.1
2.52	1.41
4.16	3.52
1.25	1.26
3.35	5.15
2.48	2.26
1.86	1.81
3.57	5.64
1.27	4.91
1.43	2.99
4.04	3.2
2.62	2.92
3.47	3.2
1.15	2.06
2.85	3.02
2.78	2.33
1.96	8.11
1.47	4.01
3.7	1.68
1.83	4
2.31	2.83
0.98	5.48
1.23	3.14
5.11	1.97
4.54	9.94
2.04	3.71
1.98	2.77
4.39	4.43
2.96	2.72
2.27	5.39
2.82	2.34
1.9	1.9
4.22	1
2.16	3.9
2.2	2.71
2.59	2.7
1.65	1.4
0.84	2.05
5.22	1.8
1.62	6.08
1.59	1.17
2.98	1
3.93	3.5
2.84	3.37
3.8	1.54
4.59	3.07
1.47	1.28
1.71	2.16
3.74	2.67
1.68	1.58
1.07	3.32
1.89	5
4.35	4.45
3.92	2.71
0.57	5.32
5.28	3.45
1.52	4.67
6.3	1.16
5.42	2.84
2.88	3.64
5.32	8.17
3.53	1.78
2.72	2.22
1.87	4.97
1.67	3.45
3.15	2.26
2.21	3
2.97	2.04
1.76	4.34
2.45	1.03
3.87	6.85
3.7	1.77
2.73	3.64
3.69	2.38
1.1	3.25
1.06	2.5
5.4	2.67
2.19	1.47
3.27	1.62
8.6	4.32
3.94	6.27
5.18	3.68
2.8	1.57
12.57	0.7
1.33	1.34
5.2	2.64
3.41	7.15
1.83	4.1
1.82	2.45
1.77	1.23
5.28	3.26
0.66	3.39
1.63	1.5
1.22	3.16
3.38	1.92
4.86	1.91
5.95	5.84
2.95	2.21
2.52	3.32
1.89	1.71
0.6	8.47
6.91	3.08
6.75	8.84
7.99	5.28
2.31	5.61
2.33	3.93
2.66	7.36
4.23	5.84
3.91	1.79
4.29	3.06
2.32	8.21
1.17	7.4
4.26	2.12
2.03	3.72
6.17	7.98
4.84	1.87
3.81	10.04
5.56	6.1
2.98	1.3
2.01	3.42
7.12	7.17
5.57	3.17
6.91	2.58
2.16	1.99
2.11	6.52
1.77	2.86
1.72	8.82
3.3	3.37
6.16	3.85
2.02	2.55
2.55	1.54
4.79	4.68
3.32	4.42
4.04	3.11
2.72	1.79
3	3.81
3.9	3.28
4.43	10.05
3	2.66
2.13	2.06
2.47	4
3.64	1.29
2.75	4.49
4.3	10.34
2.38	6.22
7.99	0.98
2.53	4.68
3.8	7.74
1.86	5.27
1.29	1.51
2.48	1.94
6.54	1.62
1.4	4.78
2.48	1.34
4.74	2.52
2.33	2.15
4.67	2.02
3.71	2.54
5.2	2.25
2.43	4.59
2.84	3.6
3.98	2.64
6.51	1.44
2.32	2.74
2.31	9.18
5.53	2.66
2.29	5.69
3.09	1.32
2.41	8.25
2.67	9.31
1.3	4.31
5.11	9.31
13.17	11.05
4.93	6.43
1.44	2.43
4.49	1.17
6.65	2.43
3.8	2.3
3.34	1.99
2.34	4.65
1.22	2.12
4.4	8.02
1.41	1.77
3.44	3.6
3.65	1.74
1.43	6.58
1.62	1.3
0.61	2.46
2.93	9.34
1.3	5.38
4.36	9.6
1.89	8.4
3.64	3.41
4.61	1.91
3.05	4.23
8.61	1.12
3.15	8.48
3.01	2.65
2.47	3.58
2.38	3.3
2.66	1.94
1.5	9.31
1.72	4.57
4.12	3.42
2.93	1.88
1.51	2.27
3.7	5.99
2.64	4.29
5.1	2.28
2.04	1.5
4.24	3.24
2.3	2.16
3.57	9.15
3.23	8.64
3.79	13.96
2.08	7.01
2.21	3.21
3.53	4.62
2.5	0.79
6.37	3.48
4.94	4.06
7.68	3.4
2.88	1.73
1.75	1.15
6.94	3.05
5.46	2.85
2.83	2.63
1.25	4.57
1.99	1.94
2.89	4.53
5.43	7.13
4.01	2.14
3.76	2.55
2.75	2.7
2.81	2.57
2.61	4.79
3.5	6.29
5.83	1.08
3.22	1.88
4.45	1.9
1.15	1.32
2.72	6.7
3.91	5.94
0.87	7.5
1.64	3.63
2.07	3.42
4.7	2.29
0.93	3.16
3.59	2.6
1.74	1.82
1.87	2.81
1.55	4.53
1.86	3.55
2.64	1.77
7.26	2.63
4.79	1.34
2.15	4.68
2.5	2.56
5.25	2.04
1.62	2.27
7.58	7.37
8.07	7.61
1.88	2.32
5.76	2.8
7.68	1.84
7.26	2.03
5.03	1.72
2.02	6.83
3.31	2.21
4.49	2.83
6.28	2.26
1.99	1.32
5.79	7.79
3.8	6.09
3.73	2.88
4.99	9.1
2.14	1.73
3.78	9.8
9.18	2.02
4.06	2.11
7.11	3.17
2.28	2.91
2.72	3.16
3.75	6.2
2.63	3.09
3.58	2.25
4.45	4.83
7.6	4.17
3.1	7.83
8.53	3.85
2.18	1.66
1.37	2.42
5.12	2.35
2.9	1.58
4.67	7.25
2.59	4.09
3.09	4.77
1.51	1.55
3.66	3.67
3.69	2.01
5.13	1.7
4.86	1.59
3.72	2.24
2.99	2.82
2.69	4.24
5.29	7.79
1.82	2.65
2.13	3.71
4.93	5.4
3.07	3.07
7.54	5.64
4.95	1.61
2.89	2.97
7.03	1.6
7.02	5.41
9.48	4.92
3.96	2.34
5.04	3.2
8.24	2.03
3.81	6.92
2.36	3.75
1.61	2.74
3.13	1.88
2.65	1.66
2.05	2.63
2.83	1.19
2.78	5.9
3.99	2.74
3.33	2.25
4.44	3.61
4.64	2.19
2.06	3.66
1.95	2.66
1.45	1.92
3.33	3.79
3.05	2.19
1.66	2.96
4.61	2.35
2.17	3.69
5	1.95
2.69	4.21
2.83	1.64
3.95	5.4
6.05	9.77
3.9	3.26
1.51	1.77
2.19	2.39
4.13	2.4
2.88	1.98
4.53	3.29
3.41	1.3
5.04	2.15
3.09	2.52
2.04	3.15
3.37	2.88
5.62	3.34
1.72	2.07
8.88	2.45
2.88	1.15
5.98	2.98
8.39	4.68
3.18	4.79
4.44	2.7
1.56	2.9
2.86	2.38
4.93	1.64
5.71	3.75
5.15	1.81
2.22	6.29
5.7	4.29
4.75	3.03
1.99	8.24
3.26	0.65
7.61	4.15
7.19	4.53
1.31	3.49
6.8	24.13
3.29	4.65
1.2	2.5
2.94	5.17
4.09	1.84
2.43	4.42
1.52	7.39
3.6	5.66
1.61	3.07
3.85	2.86
2.98	3.4
3.11	2.3
2.2	1.81
12.31	3.75
[truncated: 3,732 more rows]

## Sheet: Sup Fig 1
Sup Fig 1 % of nodules associated with vessels
MS	Stroke
33.3333	35.7143
35.7143	25
19.6078	40
57.1429	0
42.6471	14.2857
41.0256
33.3333

## Sheet: Sup Fig 2
Sup. Fig. 2 CPM of genes associated with phagocytic exhaustion
CYBA
MS NAWM	MS nodules	Stroke NAWM	Stroke nodules
2.60036	-1.59343	1.60494	2.49321
-1.59343	-0.73017	-1.59343	-1.59343
-1.59343	1.39712	-1.59343	2.4138
-1.59343	1.30784	-1.59343	2.19562
-1.59343	0.74675	-1.59343	-1.00316
-1.59343	0.607393	-1.59343	-1.59343
	3.89233
CD68
MS NAWM	MS nodules	Stroke NAWM	Stroke nodules
-1.59	1.54	-1.59	-1.59
5.11	4.04	-1.59	-1.59
-1.59	0.479	-1.59	-1.59
-1.59	2.46	-0.468	-1.59
-1.59	1.73	-1.59	-1
-1.59	1.97	-1.59	-1.59
	-1.59
NOS1
MS NAWM	MS nodules	Stroke NAWM	Stroke nodules
-1.59343	4.88219	1.60494	0.7278
-1.59343	-1.09817	-0.52045	-1.59343
-1.59343	-1.59343	-1.59343	-1.59343
-1.59343	-1.59343	-1.59343	-1.59343
-1.59343	2.67609	-1.59343	-1.59343
-1.59343	-1.59343	-1.59343	0.458919
	-1.59343
CYBB
MS NAWM	MS nodules	Stroke NAWM	Stroke nodules
-1.04	1.76	-1.59	5.89
-1.59	5.33	-1.59	5.63
-1.59	-0.976	-1.59	5.39
6.44	6.82	-0.924	-1.59
0.613	5.43	3.82	6.64
-1.59	5.23	-1.59	-0.229
	-1.59
CD22
MS NAWM	MS nodules	Stroke NAWM	Stroke nodules
-1.59343	7.68919	7.12379	7.59676
7.08463	7.40352	10.6396	6.47088
-0.04152	8.15362	7.07748	8.87678
3.82153	6.62709	2.58721	2.44115
7.34321	6.37929	9.29235	5.07334
2.17096	7.28313	9.16168	9.15715
	7.65613

## Sheet: Sup Fig 3
Supp. Fig. 3 Normalized gene expression of genes likely involved in functional pathways relevant for MS pathology
ACLY
MS NAWM	MS nodules	Stoke NAWM	Stroke nodules
0.331382	42.1326	0.331382	0.331382
48.4601	80.5452	0.331382	0.331382
1.39846	0.331382	0.331382	0.331382
0.331382	49.3987	2.2893	0.498906
3.62622	2.25514	38.7155	0.331382
1.29411	47.2712	0.331382	0.331382
	0.799703
ACOX1
MS NAWM	MS nodules	Stoke NAWM	Stroke nodules
15.826	13.9883	0.331382
35.6258	24.2191	1.06292	0.331382
0.544798	19.813	3.01068	0.331382
0.331382	70.7158	5.22618	0.331382
40.4685	13.7977	12.7698	0.331382
1.45457	0.480397	0.331382	0.331382
	8.29284		0.496973
APBB1IP
MS NAWM	MS nodules	Stoke NAWM	Stroke nodules
43.2514	22.2932	636.61	0.331382
2.41696	21.2331	0.331382	0.331382
0.331382	172.655	1.47965	0.543855
0.331382	246.172	0.331382	15.7436
0.331382	267.829	16.7539	0.331382
0.331382	142.641	397.844	57.9571
	2072.65
APOC1
MS NAWM	MS nodules	Stoke NAWM	Stroke nodules
0.486328	62.4334	0.783124	1.57602
2.57739	404.251	0.331382	1144.73
661.92	430.875	16.0244	409.555
61.0175	1002.74	0.527174	824.048
0.930443	348.05	0.331382	434.795
86.0146	181.087	0.331382	309.325
	138.018
ASPDH
MS NAWM	MS nodules	Stoke NAWM	Stroke nodules
0.331382	2.36146	0.331382	0.331382
0.65224	30.7339	0.331382	0.331382
0.331382	5.82165	0.331382	0.331382
0.331382	43.2179	1.31034	0.331382
9.3173	44.1929	0.331382	0.331382
0.652293	59.9375	0.331382	0.331382
	0.331382
BID
MS NAWM	MS nodules	Stoke NAWM	Stroke nodules
0.331382	14.3574	0.331382	0.331382
2.73782	21.776	0.331382	0.331382
77.8013	108.189	0.331382	0.331382
0.331382	68.0669	0.331382	26.8002
48.4061	41.3073	0.331382	0.331382
1.13366	3.4607	0.331382	0.331382
	74.7944
C1QA
MS NAWM	MS nodules	Stoke NAWM	Stroke nodules
0.331382	18.1407	0.331382	150.933
1.77524	104.161	0.331382	59.1895
0.331382	146.621	273.237	8.61784
0.331382	330.306	0.331382	207.726
0.481147	100.174	156.491	2.41764
0.331382	148.75	0.331382	196.888
	271.489
C1QB
MS NAWM	MS nodules	Stoke NAWM	Stroke nodules
0.331382	169.105	0.331382
19.5829	217.492	0.331382	14.0224
5.45336	657.747	0.331382	53.0816
11.2485	757.405	0.331382	728.053
0.331382	310.633	48.5301	149.931
0.331382	176.169	0.331382	470.783
	109.45		105.151
CASP3
MS NAWM	MS nodules	Stoke NAWM	Stroke nodules
0.331382	10.7586	0.331382	0.331382
0.331382	2.77444	0.331382	0.331382
0.331382	0.331382	0.331382	0.331382
2.57902	13.1974	0.527174	0.331382
0.481147	15.4328	29.2895	0.331382
0.331382	12.4016	0.331382	0.331382
	547.799
CD14
0.331382	1.06959	0.331382	0.331382
0.812669	30.0553	0.331382	30.871
0.331382	489.32	0.331382	0.331382
3.2212	209.845	0.331382	4.18444
0.331382	11.393	5.38448	0.331382
0.331382	33.8598	0.331382	1.8217
	487.853
CD84
MS NAWM	MS nodules	Stoke NAWM	Stroke nodules
0.331382	120.752	0.331382	0.331382
0.331382	122.349	0.331382	26.7065
0.331382	0.331382	0.331382	0.543855
0.331382	300.411	0.331382	36.5166
0.331382	104.791	0.331382	0.331382
0.331382	45.0359	0.331382	0.993747
	0.331382
CHI3L1
MS NAWM	MS nodules	Stoke NAWM	Stroke nodules
0.331382	107.188	0.331382
0.491811	319.422	247.227	0.331382
1.18504	29.908	0.331382	68.6291
205.268	744.792	0.331382	765.448
1.5295	71.7988	0.331382	70.6916
0.491837	373.466	0.331382	395.678
	3.14131		265.277
CHI3L2
MS NAWM	MS nodules	Stoke NAWM	Stroke nodules
0.331382	43.7936	0.331382	0.331382
0.331382	101.854	2.34312	3.38534
0.331382	0.331382	0.331382	0.331382
0.331382	256.894	0.331382	2.67672
0.331382	4.0827	120.051	0.331382
0.331382	47.2712	0.331382	9.77008
	0.331382
COA4
MS NAWM	MS nodules	Stoke NAWM	Stroke nodules
0.331382	58.9269	1.68661
50.8665	8.33919	0.331382	0.331382
0.331382	0.331382	0.331382	0.331382
89.1933	2.98026	2.09351	0.331382
0.331382	58.7173	1.88618	0.331382
0.973204	18.5112	0.331382	0.331382
	63.0864		0.331382
CORO1A
MS NAWM	MS nodules	Stoke NAWM	Stroke nodules
0.331382	0.423658	14.5613	0.331382
77.1769	22.3189	0.331382	0.331382
0.331382	172.301	0.331382	0.543855
237.618	174.274	0.331382	3.1793
6.322	10.912	0.331382	0.331382
0.331382	98.8304	0.331382	0.331382
	658.791
CRYZL1
MS NAWM	MS nodules	Stoke NAWM	Stroke nodules
0.331382	79.1355	0.331382	0.331382
5.30468	16.8899	0.331382	0.331382
78.8684	69.2255	0.331382	0.331382
50.3413	101.998	8.16306	0.833955
3.77598	73.434	0.622907	0.331382
5.62641	6.29199	1.12747	24.8389
	0.331382
DAGLB
MS NAWM	MS nodules	Stoke NAWM	Stroke nodules
0.331382	45.0855	0.557253	0.331382
0.331382	32.0912	0.331382	0.331382
0.331382	389.787	0.331382	0.331382
0.331382	55.8316	0.331382	0.331382
0.331382	4.75601	0.331382	0.331382
0.331382	1.37449	0.331382	0.331382
	0.331382
EGR1
MS NAWM	MS nodules	Stoke NAWM	Stroke nodules
0.331382	3.19195	0.331382	0.331382
0.331382	34.3985	0.331382	6.4393
0.331382	1.92533	0.331382	0.543855
0.331382	21.9008	0.331382	3.1793
0.331382	2.06276	0.331382	0.331382
0.331382	5.3979	0.331382	6.29267
	18.1276
ENDOG
MS NAWM	MS nodules	Stoke NAWM	Stroke nodules
0.331382	53.1135	0.331382	0.331382
0.331382	6.71048	0.331382	0.331382
0.331382	1.39402	0.331382	1.18128
0.331382	0.331382	0.331382	40.5372
0.331382	30.8229	0.622907	0.331382
0.331382	29.8364	0.331382	0.331382
	0.331382
FABP5
MS NAWM	MS nodules	Stoke NAWM	Stroke nodules
183.787	52.283	0.783124	3.44298
48.6205	99.8182	173.889	0.331382
38.7462	157.424	155.731	0.331382
138.16	280.86	0.331382	0.331382
102.022	38.2293	42.5053	0.331382
27.1274	16.7231	3.78109	0.496973
	7.3562
FADD
MS NAWM	MS nodules	Stoke NAWM	Stroke nodules
0.331382	0.331382	0.331382	0.331382
0.331382	16.0755	0.331382	0.331382
0.331382	0.331382	0.331382	0.331382
0.331382	34.8929	0.331382	0.331382
0.481147	6.67977	0.331382	0.331382
0.331382	1.37449	0.331382	0.331382
	338.459
GPCPD1
MS NAWM	MS nodules	Stoke NAWM	Stroke nodules
0.331382	11.3123	0.331382	0.331382
21.6684	67.3798	6.54948	0.331382
0.331382	0.862699	0.331382	0.331382
0.652473	54.4441	1.50613	0.331382
27.5887	7.1607	0.428557	0.331382
0.812748	53.6788	0.331382	0.331382
	0.331382
HLA-DMA
0.331382	8.54399	0.331382	0.331382
0.812669	100.633	0.331382	1.71955
0.331382	0.331382	0.331382	0.331382
0.331382	274.175	0.331382	10.8854
0.331382	51.9841	0.331382	0.331382
0.331382	23.8758	0.331382	3.97439
	0.331382
HLA-DPB1
0.331382	123.336		76.0066
103.808	118.548	0.331382	0.331382
0.331382	124.128	0.331382	10.8814
0.331382	303.817	0.331382	60.6738
0.331382	111.717	72.9702	14.0684
3.21958	99.1285	169.124	23.8018
	5.95123	0.331382
HLA-DRB5
MS NAWM	MS nodules	Stoke NAWM	Stroke nodules
0.331382	85.7794	0.331382	0.331382
9.95712	147.729	0.331382	1.16428
0.331382	336.832	0.331382	0.331382
6.51238	95.0602	0.331382	1.00148
0.331382	21.1079	0.914431	0.331382
9.31689	56.9572	0.331382	0.331382
	0.799703
IAH1
MS NAWM	MS nodules	Stoke NAWM	Stroke nodules
0.331382	63.1716	1.91248	1.57602
46.6954	16.7542	0.331382	1.99718
0.331382	279.096	1.86241	0.331382
0.331382	51.1646	1.50613	0.331382
43.0145	93.1525	16.9483	0.331382
0.491837	49.5064	0.331382	3.47762
	125.373
IDH1
MS NAWM	MS nodules	Stoke NAWM	Stroke nodules
0.331382	12.235	0.331382	0.331382
10.1175	5.48895	0.331382	0.331382
0.331382	1.74823	0.331382	0.331382
0.5722	34.1361	0.722966	0.331382
0.780678	21.0117	1.88618	0.331382
0.331382	2.11957	1.39283	0.331382
	0.331382
IFI27
MS NAWM	MS nodules	Stoke NAWM	Stroke nodules
0.331382	13.9883		0.331382
0.331382	32.0912	0.331382	0.331382
0.331382	200.107	0.331382	0.331382
210.164	39.0554	0.331382	45.3954
0.331382	60.0639	0.527174	0.331382
0.331382	11.0605	0.622907	4.47116
	0.331382	0.331382
IFNAR2
MS NAWM	MS nodules	Stoke NAWM	Stroke nodules
0.331382	25.9842	0.331382	0.331382
7.22983	8.06774	0.331382	0.331382
143.107	97.2081	0.331382	0.331382
1.21438	15.2155	0.331382	0.331382
40.3187	6.48739	0.331382	0.852947
12.2051	41.3106	1.12747	0.331382
	0.331382
IL18
MS NAWM	MS nodules	Stoke NAWM	Stroke nodules
0.331382	8.63626	0.331382	0.331382
0.331382	61.9508	0.331382	5.6064
0.331382	105.709	0.331382	10.5301
0.331382	20.6394	0.331382	0.331382
0.331382	12.932	0.331382	0.331382
0.331382	18.0642	0.331382	14.4066
	526.724
IL33
MS NAWM	MS nodules	Stoke NAWM	Stroke nodules
20.3194	29.3062	0.331382	0.331382
0.812669	1.41719	0.331382	0.331382
0.331382	0.331382	0.331382	0.331382
0.331382	9.91779	2.68088	0.331382
0.331382	36.8827	0.331382	0.331382
0.331382	42.2047	0.331382	0.331382
	1742.95
IRF8
MS NAWM	MS nodules	Stoke NAWM	Stroke nodules
0.331382	5.03748	0.331382	7.1769
0.331382	27.8837	0.331382	0.331382
0.331382	0.508487	0.331382	0.331382
0.331382	82.1942	0.331382	0.331382
0.331382	0.716132	0.331382	0.331382
0.331382	15.978	0.331382	2.64966
	0.331382
ISG15
MS NAWM	MS nodules	Stoke NAWM	Stroke nodules
0.331382	75.629	0.331382	0.331382
10.5988	16.2113	0.331382	0.331382
0.331382	0.331382	0.331382	0.331382
83.4136	108.935	0.331382	0.331382
66.977	55.3507	0.331382	0.331382
0.331382	171.699	0.331382	0.331382
	12.5077
JAK3
MS NAWM	MS nodules	Stoke NAWM	Stroke nodules
0.331382	0.331382	0.331382	2.19834
0.331382	5.08178	0.331382	0.331382
0.331382	0.862699	0.714139	0.331382
0.331382	26.5679	0.331382	0.331382
0.331382	42.9425	0.428557	0.331382
0.331382	12.4016	0.331382	0.331382
	24.2157
LPL
MS NAWM	MS nodules	Stoke NAWM	Stroke nodules
0.331382	28.1989	0.331382	0.331382
0.491811	168.495	0.331382	0.331382
0.331382	0.331382	0.331382	0.331382
0.331382	424.53	0.331382	237.043
0.331382	22.2622	0.331382	56.1388
0.331382	50.4005	0.331382	165.26
	6.88788
LRRK2
MS NAWM	MS nodules	Stoke NAWM	Stroke nodules
0.486328	34.6582	0.331382	0.953702
14.77	14.0397	0.331382	39.2
2.67896	14.854	0.331382	0.331382
0.331382	11.1792	0.331382	34.5063
0.331382	16.2985	0.331382	0.331382
0.331382	18.0642	0.331382	0.331382
	753.391
MAOB
MS NAWM	MS nodules	Stoke NAWM	Stroke nodules
798.922	28.568	0.783124	0.331382
13.1657	359.597	5.0864	0.331382
2.03871	13.6143	0.714139	0.331382
211.047	245.037	0.331382	25.9626
136.618	78.5319	11.4093	0.331382
0.331382	221.768	0.331382	85.6109
	33.1138
MERTK
MS NAWM	MS nodules	Stoke NAWM	Stroke nodules
0.331382	1.34642	0.331382	0.331382
0.331382	4.40315	0.331382	0.331382
0.331382	0.331382	0.331382	0.331382
0.331382	16.4769	0.331382	0.331382
0.331382	7.35308	0.331382	0.331382
0.331382	1.22547	0.331382	0.331382
	12.9761
MTG1
MS NAWM	MS nodules	Stoke NAWM	Stroke nodules
0.331382	14.6342	0.331382	0.331382
0.331382	12.0038	0.331382	0.331382
0.331382	46.0246	0.331382	10.7426
0.331382	2.34957	4.6388	0.331382
9.3173	61.9877	4.60708	0.331382
0.331382	2.41759	0.331382	0.331382
	137.549
MX1
MS NAWM	MS nodules	Stoke NAWM	Stroke nodules
0.331382	53.6672	0.331382	0.331382
0.331382	46.8852	0.331382	0.331382
0.331382	17.1564	0.331382	0.331382
0.331382	52.9305	0.331382	8.87512
0.331382	75.0692	0.331382	0.331382
0.331382	115.818	1.65819	4.63675
	1.73635
NCF2
MS NAWM	MS nodules	Stoke NAWM	Stroke nodules
0.331382	0.331382	0.331382	0.331382
0.331382	53.6715	0.331382	0.331382
0.331382	0.331382	0.331382	0.331382
0.331382	119.783	0.331382	0.498906
0.331382	8.02639	0.331382	9.71955
0.331382	82.1407	0.331382	0.331382
	1.73635
NCKAP1L
MS NAWM	MS nodules	Stoke NAWM	Stroke nodules
0.331382	19.3403	0.331382	0.331382
0.331382	64.9367	0.331382	0.331382
0.331382	29.908	0.331382	0.543855
0.331382	86.7352	0.331382	2.84425
0.331382	31.8809	0.331382	0.331382
0.331382	3.90775	0.331382	28.4819
	26.089
PARP9
MS NAWM	MS nodules	Stoke NAWM	Stroke nodules
0.331382	25.4306	0.331382	3.44298
0.65224	7.79629	0.331382	0.331382
1.82529	133.338	242.999	0.331382
7.55592	17.2337	0.331382	0.331382
0.331382	31.4	0.331382	0.331382
6.42869	95.4031	0.331382	0.496973
	1086.37
PLCD3
MS NAWM	MS nodules	Stoke NAWM	Stroke nodules
0.331382	1.62325	0.331382	0.331382
13.0053	30.3267	0.331382	0.331382
15.9107	0.508487	1.0969	0.331382
5.22802	27.3247	2.09351	2.5092
0.930443	9.37302	4.21838	0.331382
4.66368	33.7108	0.596744	0.331382
	91.654
PPRC1
MS NAWM	MS nodules	Stoke NAWM	Stroke nodules
0.331382	34.1046	0.331382	0.331382
1.45439	32.9055	0.331382	0.331382
0.331382	0.331382	0.331382	0.331382
0.331382	2.72798	1.11455	0.331382
0.331382	1.96657	16.7539	0.331382
0.331382	4.20578	0.331382	0.331382
	294.905
PSME3
MS NAWM	MS nodules	Stoke NAWM	Stroke nodules
0.331382	17.5871	0.331382	0.331382
83.9149	21.3688	0.331382	0.331382
0.331382	0.331382	0.331382	0.331382
59.4121	68.193	0.331382	0.331382
0.331382	36.7865	4.1212	0.331382
0.331382	118.948	0.331382	0.331382
	0.331382
SAMM50
MS NAWM	MS nodules	Stoke NAWM	Stroke nodules
0.331382	25.9842	0.557253	0.331382
0.331382	57.6076	0.331382	0.331382
1.82529	1.39402	1.0969	0.331382
0.331382	106.034	0.527174	0.498906
0.331382	18.607	11.6037	0.331382
0.973204	20.0014	0.331382	3.97439
	0.331382
SLC11A1
MS NAWM	MS nodules	Stoke NAWM	Stroke nodules
0.331382	0.331382	0.331382	9.35502
0.331382	14.1754	0.331382	572.255
0.331382	6.88429	0.331382	80.6463
0.331382	56.5885	0.331382	18.7591
0.331382	14.2786	0.331382	0.331382
0.331382	38.0322	0.331382	231.166
	182.04
SMAD3
MS NAWM	MS nodules	Stoke NAWM	Stroke nodules
0.331382	15.7416	0.331382	0.331382
78.9416	130.085	0.331382	0.331382
0.331382	0.685593	0.331382	0.543855
29.3098	44.4793	0.331382	0.331382
0.331382	27.6487	0.331382	0.331382
3.70095	5.24888	0.331382	0.331382
	0.331382
SPP1
MS NAWM	MS nodules	Stoke NAWM	Stroke nodules
612.832	1781.73	29.2429	1686.82
298.89	3023.89	199.128	2853.84
565.456	3507.38	1006.6	6146.76
796.155	34753.8	338.856	1840.25
507.287	2601.92	663.841	462.959
129.177	1325.52	447.466	5083.49
	4367.42
STARD13
MS NAWM	MS nodules	Stoke NAWM	Stroke nodules
8.38856	45.7314	0.331382	0.331382
9.47584	19.8759	0.514267	0.331382
0.331382	85.5192	0.331382	0.331382
46.0868	13.828	0.331382	0.331382
0.331382	30.6305	9.36865	1.37451
28.4111	25.962	0.331382	0.331382
	0.331382
TCIRG1
MS NAWM	MS nodules	Stoke NAWM	Stroke nodules
0.331382	0.331382	0.331382	0.331382
0.331382	33.3127	0.331382	0.331382
0.331382	24.5949	0.331382	0.331382
0.331382	101.493	0.331382	0.331382
0.331382	46.8862	35.2172	0.331382
0.491837	3.16267	0.331382	23.183
	5.95123
TLR6
MS NAWM	MS nodules	Stoke NAWM	Stroke nodules
0.331382	10.6663	0.331382	0.331382
0.331382	0.602833	0.331382	0.331382
0.331382	0.331382	0.331382	0.331382
0.331382	11.1792	0.331382	7.3674
0.331382	30.1496	0.331382	0.331382
0.331382	67.3882	0.331382	0.331382
	378.735

[truncated: 1 more sheets: Sup Fig 4]
